# Supplementary material for: Analysis of the risk factors for secondary hemorrhage after abdominal surgery
Source: Front Surg. 2023 Jun 6;10:1091162. doi: 10.3389/fsurg.2023.1091162 (PMC10279872; doi:10.3389/fsurg.2023.1091162)
Supplement: Supplementary file 1 [file Table1.xls]

## Sheet: Sheet1
Number	Medical record	Sex(1:Man/0:Woman)	Age	Attending	Classification of primary diseases: 1. liver cancer; 2. Pancreatic and duodenal papillary tumors; 3. Cholangiocarcinoma and gallbladder carcinoma; 4. Gastric cancer; 5. Colorectal cancer; 6. Cholelithiasis, appendicitis and other benign diseases	Hypertension: 1. Yes; 0. No	Diabetes: 1. Yes; 0. No	腹部手术史：1.是；0.否	Date of the first operation	Laparoscopic surgery: 1. Yes; 2. No	Classification of surgical methods: 1. pancreatoduodenectomy; 2. Hepatectomy (gallbladder cancer/hilar cholangiocarcinoma); 3. Pancreatectomy+splenectomy; 4. Gastrectomy; 5. Colorectal resection; 6.LCBDE/LC ; 7. Choledoenterostomy/enteroenterostomy; 8.LA； 9. Abdominal/pelvic tumor resection; 10. Other operations	Number of organs removed	Combined organ resection: 1. Yes; 0. No	Preoperative PT	Preoperative systolic blood pressure	Preoperative heart rate	Abdominal infection: 1. Yes; 0. No	Lung infection: 1. Yes; 0. No	Acute hepatorenal insufficiency: 1. Yes; 0. No	Tumor size and length (cm)	Tumor size and width (cm)	Tumor TNM：1.I；2.II；3.III；4.IV；0.Benign	Number of lymph nodes	Lymph node positive: 1. Yes; 0. No	Duration of the first operation (minutes)	Intraoperative bleeding volume (ml)	First intraoperative blood transfusion volume (U)	First bleeding time (hours)	First symptoms: 1. Abdominal catheter drainage of bleeding fluid; 2. Abdominal pain; 3. Digestive tract symptoms; 4. Pale face, cold and wet limbs, decreased blood pressure, accelerated heart rate, and unstable vital signs	Diagnosis of bleeding: 1. Abdominal drainage tube bleeding; 2. CT indicates hemorrhage; 2. B-ultrasound indicates bleeding; 4. Hemoglobin decreased; 5. Gastrointestinal bleeding; 6. Unstable vital signs; 7. Local bleeding	Pain score	First bleeding site: 1. Intraperitoneal hemorrhage; 2. Gastrointestinal bleeding; 3. Both		Treatment: 1. Operation; 2. Intervention; 3. Endoscopic hemostasis; 0. Conservative	Whether the first processing is successful: 1. Successful; 2. Failure	Time from bleeding to second operation (hours)	Date of the second operation	Second operation duration (minutes)	Secondary surgical incision: 1. Original incision; 2. Explore the non original incision by laparotomy; 3. Laparoscopic exploration	Second intraoperative bleeding volume (ml)	Second intraoperative blood transfusion volume (U)	Secondary bleeding: 1. Yes; 0. No	Time of rebleeding (h)	Treatment methods for rebleeding: 1. Operation; 2. Intervention; 3. Endoscope; 0. Conservative	Duration of the third operation (minutes)	Classification of secondary bleeding site: 1. anastomotic bleeding; 2. Superior mesenteric artery hemorrhage; 3. Active bleeding of gastroduodenal artery; 4. Hemorrhage of hepatic and splenic vessels, gallbladder artery and portal vein; 5. Pancreatic and duodenal wound bleeding; 6. Active small vessel hemorrhage; 7. Gastrointestinal bleeding	Third intraoperative bleeding volume (ml)	Third intraoperative blood transfusion volume (U)	Ward blood transfusion volume(U)
1	3631732	0	66	30064	4	0	0	1	2015-12-22	1	4	1	0	12.4	105	66	0	0	0	3	3	1	26	0	390	200	0	2.5	1	6	2	3	4	1	1	5.5	2015-12-23	110	1	2000	9.5	0							4
2	3620049	0	72	30530	1	0	0	1	2015-12-09	0	2	2	1	12.8	149	64	0	0	0	3	2.7	1	7	0	390	800	3	41	1	4	1	1	0.1	0	1							0							8
3	3548750	1	80	30068	6	0	0	1	2016-01-20	0	7	0	0	10.8	98	64	0	0	0			0			130	100	0	56.5	3	5	2	2	2	0	1							0							4
4	3517922	0	78	30610	5	0	0	0	2016-01-13	1	5	2	1	14.2	110	68	0	0	0	5	4.5	2	20	0	145	50	0	57	3	4	1	2	0.1	1	1	4.5	2016-01-16	125	1	50	6	0							4
5	3684540	0	73	30063	4	0	0	0	2016-02-22	1	4	1	0	12.1	127	76	0	0	0	3.4	3	3	42	1	290	100	0	8.3	1	4	2	1	0.3	1	1	3	2016-02-23	115	3	1600	4	0							5.5
6	3646853	1	51	30068	2	0	0	0	2016-01-26	0	1	5	1	13.6	128	72	0	1	0	3.5	2.5	1	15	0	365	400	2	121	1	2	1	2	2	0	2	164.5	2016-02-07	205	1	2000	5	1							4
7	3615872	1	71	30333	3	1	0	0	2015-12-23	0	1	6	1	13.5	124	68	1	0	0	5.8	4.5	4	29	1	585	3000	7	22	1	1	0	1	0.5	0	1							0							45
8	3725155	0	66	30279	3	1	0	1	2016-04-05	0	2	3	1	17.7	147	60	0	1	1	6	1.5	1	6	1	405	2500	7.5	1.5	1	1	0	1	0.1	1	1	0.5	2016-04-05	190	1	1500	12	0							38
9	3694146	0	70	30333	4	1	0	0	2016-03-11	0	4	1	0	12.4	158	77	0	0	0	6.5	3.5	2	31	0	335	150	0	177.5	3	2	2	2	9	2	2	143	2016-03-24	150	1	200	4	1	312	3	60	1			42
10	3690058	1	62	30064	4	0	0	0	2016-03-05	1	4	1	0	13.2	144	72	1	0	0	3	1.5	1	41	0	300	50	0	161	1	2	6	1	0.5	1	2	2	2016-03-12	230	2	4000	16	1	132.5	1	110	6	1200	6	8
11	3643172	1	39	30610	6	0	0	1	2016-04-20	0	7	0	0	13.3	132	65	0	0	0			0			120	20	0	56	3	2	1	2	0.3	3	2	45.5	2016-04-24	265	1	100	0	0							0
12	3759646	1	54	30064	2	0	0	0	2016-04-26	0	6	1	0	11.9	106	55	0	0	0			4	1	1	200	200	0	22	1	3	2	3	1	1	1	8.5	2016-04-27	110	1	1000	4	0							5.5
13	1952862	1	67	30465	2	1	1	0	2016-04-28	1	3	3	1	12.3	144	65	0	0	0	2	1.5	1	7	0	345	300	0	121	2	2	8	1	0.4	2	2	44	2016-05-05	195	2	50	0	0							0
14	3052759	1	61	30068	6	1	0	0	2016-03-22	0	1	5	1	13	150	91	1	1	0	2.2	2.1	0			400	800	4	263	1	4	0	1	0.1	1	2	1	2016-04-03	290	1	2000	7	1	275	1	135	4	2000	6	86
15	1686894	1	66	30064	4	1	0	0	2016-06-07	1	4	1	0	13.4	122	69	1	0	0	5.5	4	3	41	1	355	150	0	117	1	2	4	1	0.2	1	1	3	2016-06-12	160	2	800	4	0							6
16	3827766	1	80	30068	3	1	0	0	2016-07-04	0	2	2	1	11.1	153	72	0	0	0	2.5	2.3	1	12	0	285	800	2	100	1	4	2	1	0.5	1	1	3	2016-07-08	75	1	1200	2	0							4
17	3850682	1	61	30279	6	0	0	0	2016-07-20	1	2	2	1	15.3	127	60	0	0	0			0			375	1200	4	9	1	4	2	1	15	1	2	38	2016-07-22	145	2	1500	5	1	8	1	135	6	100	7	25
18	3875200	1	44	30070	6	0	0	0	2016-08-02	1	6	1	0	12.7	93	60	0	0	0			0			50	20	0	10.5	4	3	2	1	0.8	1	1	2	2016-08-03	170	3	900	4	0							10
19	3507028	1	57	30646	2	0	0	0	2016-04-25	1	1	5	1	13.8	113	56	1	0	0	2.3	1	1	16	1	775	500	0	138	1	4	2	1	0.5	2	2	46.5	2016-05-03	390	2	4000	5	1	276	2	50	2		0	16
20	3880504	0	57	30063	5	0	0	0	2016-08-11	1	5	1	0	13.1	125	56	0	0	0	3.5	3	1	27	1	125	50	0	7.5	3	4	2	2	9	1	2	15.5	2016-08-12	60	1	10	0	1	206.5	1	200	6	800	8	0
21	3869572	1	50	30064	2	0	0	0	2016-08-02	0	1	5	1	13.7	98	69	1	0	0	2	2	1	10	0	335	500	2	203.5	3	4	5	2	0.5	3	2	5	2016-08-11	170	1	1600	4	0							10
22	1162244	1	40	30070	6	1	0	0	2016-09-22	1	8	1	0	13.1	130	62	0	0	0			0			30	20	0	10	2	6	4	1	3.5	1	1	6.5	2016-09-22	300	3	1500	4	0							0
23	3913655	0	63	30068	3	1	0	1	2016-09-16	1	1	5	1	13.2	141	66	1	0	0	3	1.5	1	15	1	495	300	0	166.5	1	2	3	1	10	1	1	14	2016-09-24	210	1	800	5.5	0							6
24	2967958	1	68	30279	6	0	0	0	2016-10-26	1	6	1	0	13.5	130	67	0	0	0			0			55	20	0	15.5	4	3	2	1	0.4	1	1	3.5	2016-09-27	65	3	300	0	0							0
25	3977462	0	71	30252	2	1	0	0	2016-11-15	0	7	1	0	13.9	144	62	0	0	0			4			330	200	0	127	3	6	2	2	1	0	1							0							14
26	3970993	1	60	30610	4	0	0	0	2016-11-07	1	4	1	0	14.7	101	74	0	0	0	3.5	3	1	19	1	245	100	0	288	4	1	5	1	1.5	1	1	2	2016-11-19	100	2	400	4	0							4
27	2366657	1	56	30530	6	0	0	1	2016-09-05	0	6	0	0	13.6	130	72	0	0	0			0			470	500	2	313.5	1	2	2	1	0.1	1	1	3.5	2016-09-18	185	1	600	3	0							25.5
28	4006443	1	59	30064	4	1	0	0	2016-12-08	1	4	1	0	12.7	125	75	0	0	0	2	2	1	32	0	285	50	0	27	1	6	3	1	28.5	1	1	29	2016-12-10	145	3	1000	3	0							8
29	4048227	1	76	30252	6	1	0	0	2017-01-20	1	5	1	0	14	148	76	0	0	0	3.5	3	0	17	0	220	20	0	47	3	2	1	1	0.1	1	1	5	2017-01-22	95	1	10	9	0							4
30	4066891	1	40	30333	6	0	0	0	2017-02-10	1	6	1	0	12.3	129	111	0	0	0			0			140	20	0	2	1	3	3	1	0.5	1	1	6.5	2017-02-10	165	3	500	0	0							0
31	3819476	1	71	30063	4	1	0	0	2017-02-03	1	4	1	0	14.3	135	85	0	0	0	5	4	3	38	1	220	100	4	22	1	3	3	3	0.1	1	1	3.5	2017-02-04	110	3	800	1.5	0							1.5
32	4068831	1	48	30530	2	0	0	0	2017-02-14	0	1	5	1	13.1	90	68	0	0	0	6	4	1	12	1	320	300	0	116	1	2	2	1	0.1	1	1	50	2017-02-21	120	1	1600	7.5	0							6
33	3041865	1	65	30279	2	0	0	0	2017-03-01	1	1	5	1	12.8	95	65	0	0	0	2.5	2	1	12	0	400	200	0	29	2	3	5	1	1.5	1	1	3	2017-03-03	280	2	1000	6	0							0
34	4119643	1	69	30610	5	0	0	0	2017-03-20	1	5	1	0	13.9	135	74	0	0	0	9	7	1	21	1	150	50	0	1.5	1	6	0	1	0.1	1	1	2	2017-03-20	70	1	1000	6	0							6
35	4099117	0	70	30064	6	1	0	0	2017-03-09	0	9	0	0	13.1	120	113	0	0	0			0	5	0	152	50	2	114	1	2	2	1	0.5	0	2	53	2017-03-15	125	1	2700	6	0							4
36	1801574	1	32	30530	2	0	0	1	2017-03-20	0	1	5	1	12.8	118	71	0	0	0	3.5	2	0			252	100	0	12.5	1	2	3	1	18	2	2	190	2017-03-28	225	1	2200	5	1	430.5	3	55	5		1.5	29
37	4205947	1	64	30063	4	0	0	0	2017-05-25	1	4	1	0	12	158	61	0	0	0	3.5	3	3	35	1	250	100	0	0.5	1	6	0	2	0.2	1	1	1.5	2017-05-25	80	3	200	0	0							0
38	4197711	1	66	30064	4	0	0	0	2017-05-19	1	4	1	0	13.1	106	81	0	0	0	5.1	3	1	50	1	330	250	2.5	2.5	1	4	2	1	0.1	1	1	1.6	2017-05-19	150	3	300	4	0							1.5
39	4151243	0	63	30646	1	0	0	0	2017-05-03	0	2	2	1	13.6	106	58	0	0	0	4.3	3	2	1	0	330	1000	5.5	286	1	4	3	2	0.2	1	1	3	2017-05-15	130	1	1000	4	0							4
40	1358511	1	77	30333	3	0	1	0	2017-05-23	0	2	2	1	11.5	101	66	0	0	0	4.5	1.4	2	10	1	340	1000	3.5	108	3	4	2	2	0.1	1	1	2	2017-05-28	65	1	300	6	0							10
41	4194109	0	60	30279	2	1	0	0	2017-05-16	1	1	5	1	11.1	105	78	0	0	1	2.7	2.2	2	13	1	435	500	0	50	3	2	2	1	7	2	2	31	2017-05-19		介入手术		4	1	136.5	1	135	1	1000	8	29
42	4153997	1	68	30064	4	1	0	0	2017-05-04	1	4	1	0	13.2	146	58	0	1	0	3	2	1	21	1	320	100	0	82	2	1	2	1	3.5	1	1	17.5	2017-05-08	120	2	500	3	0							6
43	4224015	1	66	30434	3	0	0	0	2017-06-12	0	1	5	1	12.9	116	58	0	0	1	2	1.5	3	24	1	580	800	0	13.5	3	4	2	2	14	3	2	31.5	2017-06-14		内镜止血	50	1.5	1	14	2	80	2		0	36
44	4188598	1	70	30068	2	0	0	0	2017-06-16	1	1	5	1	11.2	117	52	1	1	1	1.5	1.5	1	20	1	600	200	2	107	2	1	4	1	0.1	1	1	2	2017-06-21	115	2	800	3.5	0							14
45	4251421	1	70	30333	2	0	0	1	2017-06-30	0	1	5	1	12.9	112	75	0	0	0	2	1	1	5	0	340	400	2	4	2	1	4	1	1.5	0	2	5.5	2017-07-01	140	1	1500	8.5	0							8
46	4272359	1	72	30068	6	0	0	1	2017-07-21	1	2	1	0	19.1	98	81	0	0	1			0			335	1000	4.5	94.5	2	1	2	1	0.1	0	2	26	2017-07-26	110	1	4000	8	0							6
47	4134757	1	31	30068	6	0	0	0	2017-04-02	1	10	0	0	17.5	115	120	1	0	0			0			275	200	0	120	2	1	5	1	221	1	1	223	2017-04-16	130	1	1500	11	0							4
48	4342163	1	67	30610	5	0	0	0	2017-08-21	1	5	1	0	12.4	105	64	0	0	0	6	5	2	21	0	225	50	3	41	1	2	2	1	0.1	1	1	4	2017-08-23	185	3	300	2	0							5
49	2292313	1	61	30279	2	0	0	0	2017-07-19	1	1	5	1	13	95	100	0	0	1	2	1.2	0	8	0	420	50	0	11.5	2	4	6	1	0.5	1	2	2	2017-07-20	225	2	2500	10	1	377	3	80	7			31
50	2591552	1	62	30610	4	1	0	0	2017-08-26	1	4	1	0	13.7	123	92	0	0	0	1.5	1	3	17	1	215	50	0	233	2	2	4	1	1.5	2	2	11.5	2017-09-05	100	2	120	4	1							2
51	4353825	0	43	30064	2	0	0	0	2017-09-07	0	1	5	1	12.6	117	65	0	0	0	1.7	1	0	16	0	360	200	0	7.5	3	2	2	1	0.2	1	1	6	2017-09-08	145	1	200	6	0							8
52	200720	0	73	30279	3	0	1	1	2017-09-11	0	2	2	1	13	138	80	0	0	0	8.5	4	2	12	0	380	350	0	238.5	2	2	6	1	1	1	2	6.5	2017-09-20	185	1	2300	7	1	92	1	165	4	800	6	22
53	4347149	0	89	30068	6	1	0	0	2017-08-31	1	6	1	0	14.6	158	67	0	0	1			0			140	500	5	712	3	4	2	2	32	3	2	39	2017-09-20		肠镜	300	3	1	150	1	70	7	300	3	30.5
54	1762794	1	68	30064	1	0	0	1	2017-08-24	0	2	3	1	14.7	102	67	0	1	1	18.5	13	3	2	0	445	2000	14	197	1	2	2	1	1.5	1	1	2.5	2017-09-02	168	1	200	0	0
55	4375824	0	51	30068	2	0	0	0	2017-09-27	1	1	5	1	13.4	144	72	0	0	0	2.2	1.5	0	19	0	450	100	0	155	1	2	2	1	0.5	2	1	2	2017-10-04		介入手术		0	0							4
56	1151598	0	46	30063	5	0	0	1	2017-11-13	1	5	1	0	12.9	139	96	0	0	0	5.5	3.5	4	27	0	110	100	0	5	2	3	8	1	0.5	1	1	6.5	2017-11-13	60	3	300	4	0							4
57	4419230	1	78	30068	1	0	0	0	2017-11-03	1	2	2	1	13	148	85	0	0	0	3.8	2.5	1			185	500	0	37	2	1	3	1	0.1	1	1	2.5	2017-11-05	75	3	250	0	0							1.5
58	2352933	0	61	30063	4	0	0	0	2017-10-27	1	4	1	0	13.3	137	103	0	0	0	0.8	0.2	1	24	0	240	100	0	10	1	3	2	3	1	1	1	8.5	2017-10-28	95	3	300	3.5	0							6
59	4490268	1	61	30063	4	0	0	0	2017-11-30	1	4	1	0	12.1	107	75	0	0	0	4	3	1	39	0	190	100	0	2.5	2	1	3	2	0.5	1	1	1.5	2017-11-30	80	3	500	3	0							0
60	4456981	0	49	30530	2	0	0	0	2017-11-13	1	1	5	1	11.7	101	67	0	0	0	2	1	1	7	0	435	100	0	7	1	3	4	1	10	1	1	16.5	2017-11-14	80	1	200	4	0							6.5
61	4474727	1	69	30064	4	1	0	0	2017-11-25	1	4	1	0	12.7	116	60	1	0	1	4.8	4	2	34	0	200	50	0	322	2	1	2	1	2	1	2	10	2017-12-09	330	2	2000	10	1	205	1	185	6	1000	12	24
62	4460903	0	55	30333	2	0	1	1	2017-12-11	1	3	2	1	12.5	127	69	0	1	0	4	3.5	0			230	300	0	213	4	2	1	1	0.3	1	1	4.5	2017-12-20	105	2	1000	6	0							7.5
63	1793724	1	74	30610	6	0	1	0	2017-12-14	1	6	1	0	13.5	132	74	0	0	0			0			185	50	0	12	1	1	3	1	2.5	1	1	10	2017-12-15	150	2	500	7.5	0							0
64	4932865	1	57	30610	4	1	1	0	2020-02-05	1	4	1	0	13.1	125	89	0	0	0	1.7	0.8	1	26	0	175	50	0	34.5	4	2	1	1	0.5	1	1	13.5	2020-02-07	95	3	200	2	0							0
65	4280701	0	26	30646	2	0	0	1	2018-01-08	1	3	1	0	13.4	105	86	0	0	0			0			240	100	0	11.5	4	3	2	1	0.5	1	1	2.5	2018-01-09	205	2	2000	9.5	0							8
66	4510167	0	66	30279	2	0	0	1	2018-01-17	1	1	5	1	13.5	117	94	0	0	0	3.5	2.8	0	13	0	265	200	0	39.5	3	2	1	1	0.2	2	2	5	2018-01-19	240	2	400	7	0							14
67	4580039	0	50	30068	2	1	0	1	2018-02-13	1	1	5	1	13.8	167	98	1	0	0	3	3	1			300	50	0	136	4	2	4	1	0.1	2	2	2.5	2018-02-19		介入手术		0	1	47	1	135	5	3000	6	14
68	4583740	1	78	30647	3	0	0	0	2018-02-22	1	2	2	1	15	122	78	0	0	0	2.5	2	1	1	0	455	200	0	5	4	1	1	2	9	1	2	38.5	2018-02-24	110	3	100	2	1	49.5	3	40	1			11.5
69	4603280	1	86	30610	5	1	0	1	2018-03-12	1	5	1	0	14	122	111	0	0	0	5	4.5	0	19	0	150	50	0	31.5	2	2	3	3	0.1	1	1	2	2018-03-14	125	3	1500	6	0							2
70	1820630	1	81	30610	6	1	0	1	2018-03-01	0	9	1	0	13.3	113	74	0	0	0	14	8.5	3			330	200	2	209	1	2	3	3	0.3	1	1	8.2	2018-03-10	200	1	800	4	0							6
71	4567938	1	58	30279	2	0	0	0	2018-02-07	1	1	5	1	11.9	146	73	0	0	0	2	1	1	21	0	430	300	0	396	3	2	1	2	0.3	3	2	6	2018-02-25		内镜止血	600	0	1	125	2	35	2		2	11
72	4568349	1	67	30064	4	0	0	0	2018-02-05	1	4	1	0	13	125	68	0	0	0	7.5	7.3	3	21	1	315	50	0	437	3	2	2	3	0.5	0	2	233	2018-03-05	215	2	100	2	1							10
73	4630682	1	43	30068	3	0	0	0	2018-04-03	1	1	5	1	12.2	111	83	0	0	0	1.5	0.8	1	6	0	370	200	0	193	3	4	1	1	45	3	1	51	2018-04-13		内镜止血		0	0							2
74	4616461	1	65	30068	6	0	0	0	2018-04-19	0	2	2	1	13.7	141	76	0	0	0			0			260	2200	4.5	8.5	1	4	2	1	3	1	1	11.5	2018-04-20	120	1	300	3.5	0							3.5
75	4587745	1	59	30068	3	0	0	0	2018-02-28	0	1	6	1	13.5	117	78	1	0	1	6.5	4.2	2	19	0	380	1000	4	91	3	6	1	1	0.5	3	2	32	2018-03-05	190	2	5000	4	1	275	1	225	4	2000	8	32
76	4567287	1	59	30064	4	0	0	1	2018-02-01	0	4	2	1	14.8	149	88	1	1	0	3.5	2	1	20	1	290	100	0	167	1	3	3	1	0.1	1	1	2	2018-02-08	190	2	1200	8	0							22
77	4622277	1	77	30646	6	1	0	1	2018-04-02	1	3	1	0	16.8	133	75	1	1	1			0			265	200	0	249	3	5	1	2	0.1	3	1	3	2018-04-13		内镜止血		0	0							10
78	4730061	1	49	30068	5	0	0	0	2018-06-20	0	2	2	1	14.2	118	71	0	0	1	15.5	8.5	3	2	0	335	2000	6	12.5	1	4	1	1	0.1	1	2	6	2018-06-21	130	1	100	8	1	8.5	0					18
79	4723732	1	69	30610	4	1	0	0	2018-05-28	1	4	1	0	12.6	111	88	1	0	1	5	3.5	2	30	1	325	200	0	6	1	2	2	1	0.4	0	2	449.5	2018-06-16	195	2	300	3.5	1							14
80	4752291	1	55	30252	5	0	0	0	2018-06-15	1	5	1	0	13.9	140	72	0	0	0	3.7	3	1	13	0	380	50	0	40	1	5	2	2	0.1	0	2	28	2018-06-19		内镜止血			0							4
81	4700346	0	28	30063	6	0	0	1	2018-07-10	1	4	1	0	13.4	103	82	0	0	0	3	2.6	0			120	50	0	4	1	4	3	1	0.5	1	1	3	2018-07-10	100	3	450	7.5	0							0
82	4780754	0	55	30068	2	0	0	1	2018-07-13	1	1	5	1	12.4	148	101	0	0	1	2	1.4	0	1	0	420	500	2	185	1	6	0	1	0.1	1	1	0.6	2018-07-21	65	2	2000	8	0							8
83	4734982	1	67	30333	3	0	0	0	2018-07-03	0	2	2	1	14	119	75	1	0	1			0			380	800	2	10	1	4	2	1	5.5	0	2	32.5	2018-07-05	140	1	600	2	0							28
84	4762246	0	53	30333	6	0	0	0	2018-07-17	1	6	1	0	12.7	126	96	0	0	1			0			145	10	0	32	4	2	3	1	1.5	1	1	2.7	2018-07-18	160	3	3000	4.5	0							12
85	4790145	1	83	30068	6	1	0	0	2018-07-08	0	10	0	0	16.5	156	103	1	0	0			4			115	50	3	101	1	4	1	1	3.5	0	1							0							2
86	1101347	1	56	30063	6	1	0	0	2018-08-07	1	4	2	1	12.2	144	75	0	0	0	3.2	2.5	0			70	20	0	21	4	2	2	1	0.1	1	1	2	2018-08-08	75	2	2000	8.5	0							4
87	4792546	1	60	30610	4	1	0	1	2018-07-16	1	4	1	0	14	135	75	1	0	0	5	3	1	25	1	225	50	0	164.5	2	1	4	1	0.1	1	1	0.6	2018-07-23	155	2	1000	4	0							0
88	2470699	0	64	30068	2	1	0	0	2018-08-27	1	1	5	1	11.8	131	97	0	0	1	1.5	1	2	19	1	345	400	0	19	3	2	1	2	0.1	1	1	4.5	2018-08-28	65	1	400	5	0							18
89	3934457	1	69	30064	4	1	0	1	2018-08-06	0	4	2	1	14	129	60	1	0	0	6.3	3.5	3	53	1	275	200	0	141	2	2	3	1	0.5	1	1	2	2018-08-12	105	1	1000	5	0							6
90	2980174	0	30	30434	6	0	0	1	2018-09-10	1	6	1	0	12.5	137	70	0	0	0			0			65	10	0	14	4	2	2	1	0.5	1	1	7	2018-09-11	160	3	1000	4	0							2
91	4669747	1	74	30064	6	0	0	1	2018-08-09	0	5	1	0	15	139	101	1	0	0			0			330	200	4	156.5	3	2	1	3	0.1	1	1	15	2018-08-16	140	1	1000	6	0							6
92	4870492	1	68	30442	6	0	1	0	2018-09-11	1	2	2	1	12.9	103	80	0	0	0			0			265	200	0	16	1	4	2	1	0.5	1	1	1.5	2018-09-12	230	3	50	3.5	0							3.5
93	4445938	1	69	30252	6	1	0	0	2018-09-12	0	6	1	0	14.2	149	72	0	0	1			0			220	300	0	10.5	4	1	1	1	1	1	1	6	2018-09-13	235	1	2500	8	0							6
94	1465634	1	55	30064	5	1	1	1	2018-09-25	1	5	1	0	13.4	127	66	0	0	0	5.5	5	2	18	0	255	150	0	0.5	4	1	0	1	0.1	1	1	1	2018-09-26	147	2	2000	10	0							6
95	4874289	0	78	30434	3	0	0	0	2018-09-10	0	2	2	1	13.2	152	68	0	0	0	3	2	1	4	1	395	100	0	169.5	3	4	1	2	0.1	3	1	3	2018-09-17		内镜止血		0	0							4
96	4921686	0	64	30068	2	1	0	0	2018-10-16	1	3	1	0	13.8	121	89	1	0	0			0			340	150	0	262.5	1	4	2	1	0.1	2	1	21	2018-10-28		介入手术		0	0							10
97	17902	1	80	30068	2	1	0	1	2018-09-26	1	1	5	1	13.8	120	77	1	1	1	3.5	2	1	8	1	440	200	0	254	3	2	2	3	0.1	3	2	164	2018-10-14		介入手术		0	1	0.5	1	275	4	300	6	50
98	2312519	0	60	30252	6	0	0	1	2018-07-24	1	6	1	0	12.1	110	75	1	0	0			0			110	10	0	404.5	4	5	1	3	8	1	2	58	2018-08-12	275	2	300	11	1	828	1	225	7	100	5	26
99	4808985	1	70	30252	6	0	1	0	2018-11-09	1	6	1	0	13	152	86	0	0	0			0			115	50	0	74.5	4	2	4	1	0.2	1	1	2.5	2018-11-12	110	2	500	2	0							0
100	4912855	1	61	30586	2	1	0	0	2018-10-08	1	1	5	1	14.1	123	56	0	0	0	2.5	1.5	1	20	0	565	300	0	25.5	1	2	2	1	0.1	0	1							0							12
101	4911350	1	73	30063	4	0	0	0	2018-12-14	1	4	1	0	12.6	127	73	0	0	0	4	3.6	3	57	1	180	50	0	8	1	4	2	1	2	1	1	24.5	2018-12-15	85	3	150	0	0							2
102	5028505	0	71	30068	3	0	0	0	2018-12-28	1	1	5	1	13.5	123	73	0	0	1	1.5	1.2	1	14	0	315	100	1.5	499	1	4	1	1	0.7	2	2	4.5	2019-01-18		介入手术		0	1	89.5	1	220	4	3000	14.5	10
103	3591111	1	38	30530	6	0	0	0	2019-01-23	1	6	2	1	12.6	116	75	0	0	0			0			360	500	0	18.5	1	2	6	1	0.1	1	1	5	2019-01-24	120	3	900	2	0							0
104	2903725	1	68	30279	6	0	0	0	2019-01-31	1	6	1	0	15.3	93	85	0	0	0			0			55	20	0	2	2	1	4	1	14	3	1	21			内镜止血			0							8
105	3547211	1	77	30064	4	0	1	0	2019-02-22	0	4	1	0	13.9	134	93	1	1	1	3.5	3	3	34	1	185	100	0	2.3	4	1	2	1	0.1	1	1	0.7	2019-02-22	70	1	1000	5	0							12
106	5114415	1	64	30064	5	1	0	0	2019-03-07	1	5	1	0	12.3	128	84	0	0	0	3	1.5	1	13	0	185	50	0	127	1	4	2	1	0.2	1	1	12.4	2019-03-13	90	3	200	0	0							4
107	5109006	1	63	30279	6	0	0	1	2019-02-28	0	2	1	0	12.6	159	65	0	0	0			0			165	50	0	20.5	1	2	3	1	2	1	2	10	2019-03-01	115	2	1100	4	1	568	1	125	3	2000	12	14
108	5128862	0	81	30610	5	1	0	0	2019-03-18	1	5	1	0	14.8	129	73	0	0	0	3	2.5	2	25	1	280	50	0	58.5	4	2	2	3	0.1	0	1							0							8
109	5139421	1	62	30530	2	0	0	0	2019-03-20	0	1	5	1	11.8	111	61	0	0	0	2.5	2	1	18	0	350	100	0	89	3	2	2	3	0.1	2	1	4	2019-03-24		介入手术		0	0							5
110	4104373	1	62	30068	2	1	0	0	2019-01-30	1	1	5	1	14.2	133	81	0	0	0	1.5	1	1	12	0	430	200	0	141	2	2	6	3	7.5	0	2	142	2019-02-11	265	3	500	4	1	27.5	1	220	4	800	5.5	18
111	2316457	1	59	30530	2	0	0	0	2019-04-29	0	2	2	1	13.4	98	75	0	0	0	9	6.5	2			340	1500	4	30	1	2	1	3	0.5	1	1	4	2019-05-01	120	1	700	2	0							2
112	5167144	1	68	30647	2	1	0	0	2019-04-15	0	1	5	1	13.5	146	63	1	0	0	2.2	1.5	1	5	0	350	200	0	43.5	3	2	4	3	5	3	1	55	2019-04-19		胃镜			0							0
113	4842409	1	50	30068	6	0	0	1	2019-03-29	0	4	3	1	14.5	95	107	1	0	0			0			300	50	0	197	3	2	2	3	4.5	1	1	7.5	2019-04-07	155	1	200	0	0							2
114	4674612	1	37	30063	6	0	0	1	2019-05-20	1	6	1	0	12.4	114	73	0	0	0			0			130	100	0	15.5	2	7	4	1	5.5	1	1	15	2019-05-22	90	3	1000	3	0							0
115	4058120	1	77	30610	4	0	0	0	2019-05-13	1	4	1	0	13	140	55	0	0	0	8	4.5	2	37	1	218	20	0	44.8	1	2	5	1	0.1	1	1	6.5	2019-05-15	135	3	400	3.5	0							4
116	5232014	1	66	30442	3	1	0	0	2019-06-06	0	2	2	1	14.6	142	82	0	0	0	1.7	1	1	7	1	460	700	0	168	2	1	3	1	31	0	1							0							14
117	5217345	1	68	30068	2	1	1	0	2019-05-15	1	1	5	1	12.2	105	73	1	0	0	4	2.5	1	5	1	540	200	0	275	1	2	5	1	0.1	2	1	0.5	2019-05-27		介入手术		0	0							8
118	5219246	0	70	30252	5	0	0	0	2019-05-16	1	5	1	0	14.7	107	72	0	1	1	8.5	7	1	12	1	385	80	2	144	4	1	2	1	28	1	2	32	2019-05-22	145	3	200	2	1	3	1	385	6	1500	9.5	23
119	5083705	1	24	30252	6	0	0	0	2019-09-06	1	5	1	0	14.1	136	84	0	0	0	4.5	3.6	0			190	200	0	84	2	2	3	3	5	1	1	8	2019-09-10	120	3	200	0	0							0
120	2397993	1	78	30068	3	0	1	1	2019-09-24	0	2	2	1	12.7	148	62	1	0	1	2	1.5	1	8	1	575	1000	7.5	42.5	3	1	2	1	0.1	1	2	1	2019-09-26	70	1	1000	4	1	265.5	1	90	3	1000	10	42
121	5446143	0	61	30064	4	0	0	0	2019-10-15	1	4	1	0	12.7	102	76	0	0	0	6.5	4.5	2	68	0	185	100	0	3	1	4	2	1	0.1	1	1	1	2019-10-15	115	3	750	3.5	0							0
122	1703324	1	69	30279	2	1	0	0	2019-10-30	1	1	5	1	12.9	163	50	0	0	1	2.1	2	1	8	0	345	200	1.5	12	3	4	2	2	0.3	0	1							0							4
123	2971426	0	65	30647	6	0	0	1	2019-11-18	1	6	1	0	13	140	101	0	0	0			0			145	50	0	124	1	2	2	1	0.2	1	1	17	2019-11-24	100	3	200	0	0							0
124	604385	0	75	30279	2	1	1	0	2019-12-18	1	3	1	0	14.2	149	85	0	0	0	3	2.5	0			185	100	0	20	1	2	2	1	8	1	1	10	2019-12-19	80	3	500	6.5	0							8
125	4296167	1	37	30333	6	0	0	0	2019-07-05	1	6	1	0	12.3	112	71	0	0	0			0			50	5	0	6	2	3	4	1	8	1	1	11.5	2019-07-06	135	3	500	2	0							3
126	5250403	1	69	30647	1	0	1	0	2019-06-03	0	2	2	1	13.9	126	64	0	0	0	4	3	1	4	0	385	500	1.5	403	1	2	2	1	0.2	2	2	24.5	2019-06-21	150	3	300	3	0							7
127	1935686	1	68	30063	3	1	1	1	2019-04-26	0	1	5	1	12	129	67	1	0	0	2	1.5	1	20	1	355	200	0	840	1	4	2	2	0.2	3	1	7			内镜止血			0							8
128	5297937	1	65	30610	4	0	0	0	2019-07-04	1	4	1	0	14.1	126	65	0	0	0	1	0.6	1	21	0	260	50	0	139	1	4	2	1	0.1	1	1	2.5	2019-07-10	120	3	300	2	0							2
129	5327460	1	62	30279	2	1	0	1	2019-07-24	0	1	5	1	12.7	103	90	1	0	1	1.5	1.5	1	2	0	380	900	3.5	250	1	2	2	1	16	1	1	18	2019-08-04	130	1	3500	11	0							30
130	5252937	1	62	30068	3	1	0	1	2019-07-26	1	2	1	0	13.9	135	66	1	0	0	3.1	2.6	1			160	500	0	21	4	1	4	1	2.5	1	1	3	2019-07-27	155	2	1500	5.5	0							13
131	5291330	1	65	30530	2	1	0	1	2019-08-05	1	3	1	0	15	122	72	0	0	0			0			330	500	0	51	1	1	1	1	1.5	1	1	25	2019-08-08	90	3	300	3.5	0							6
132	5338700	1	52	30252	2	1	0	1	2019-08-02	0	1	5	1	14.2	132	68	0	0	0	3.5	2.5	1	5	0	505	500	6	21.5	3	6	2	2	1	3	1	6.5	2019-08-03		胃镜		0	0							2
133	8027153	0	35	30252	6	0	0	1	2019-09-24	1	6	1	0	12.8	121	70	0	0	0			0			50	10	0	2	2	2	5	1	1.5	1	1	5	2019-09-25	135	3	1000	2	0							2
134	1290530	1	65	30068	2	1	0	0	2019-08-07	1	1	6	1	12.8	156	103	1	1	1	1.5	0.9	0			550	600	3	525	1	4	1	1	0.2	1	2	1.5	2019-08-29	215	1	3000	10	1	124	2	40	4		0	36
135	3090885	1	34	30530	6	0	0	0	2019-09-17	1	3	1	0	19.6	130	83	0	0	0			0			125	100	0	20	1	4	4	1	0.5	1	1	2	2019-09-18	110	3	1000	0	0							0
136	5406981	1	78	30064	3	0	0	0	2019-09-19	0	1	5	1	14.3	146	56	0	0	0	1	0.9	1	4	0	250	200	2	4	2	1	2	1	0.1	1	1	5	2019-09-20	85	1	1000	6	0							12
137	6647959	0	72	30303	3	0	0	0	2021-08-12	0	1	5	1	13.2	168	67	1	1	1	6.5	5.5	3	15	1	830	600	6	7	1	6	0	1	3.5	2	2	11.5	2021-08-13		介入手术	20	4	1	168	2	80	3		4	24
138	6053749	1	63	30647	6	1	0	0	2021-07-30	1	10	0	0	13	144	53	0	0	1			0			30	5	0	175	3	2	1	1	13	0	2	120	2021-08-11		介入手术	5	0	1	90.5	2	40	7		10	19
[truncated: 8 more columns]
